# Supplementary material for: A visual step-by-step guide for clinicians to use video consultations in mental health services: NHS examples of real-time practice in times of normal and pandemic healthcare delivery
Source: BJPsych Bull. 2020 Dec;44(6):277–84. doi: 10.1192/bjb.2020.71 (PMC7360952; doi:10.1192/bjb.2020.71)
Supplement: Supplementary file 1 [file S2056469420000716sup001.zip]

Archive with 7 entries (7 files):
- S2056469420000716sup001.pdf
- S2056469420000716sup002.pdf
- S2056469420000716sup003.pdf
- S2056469420000716sup004.pdf
- S2056469420000716sup005.pdf
- S2056469420000716sup006.pdf
- S2056469420000716sup007.docx
